# Supplementary material for: Gene Families of Cuticular Proteins Analogous to Peritrophins (CPAPs) in Tribolium castaneum Have Diverse Functions
Source: PLoS One. 2012 Nov 21;7(11):e49844. doi: 10.1371/journal.pone.0049844 (PMC3504105; doi:10.1371/journal.pone.0049844)
Supplement: Table S1 — Summary of properties of dsRNAs used for RNAi studies. The table provides the nucleotide position, the length in base pairs of the amplicon and the number of dsRNAs targeted for each of the TcCPAP1 and TcCPAP3 genes. (XLSX) [file pone.0049844.s001.xlsx]

## Sheet: Sheet1
Table S1. Summary of properties of dsRNAs used for RNAi studies.
Gene	Nucleotide position in ORF	Length, bp
TcCPAP1-B
1	559-732	174
TcCPAP1-B
1	273-416	144
Tc-CPAP1-C
1	907-1050	144
2	222-400	179
TcCPAP1-D
1	49-377	329
TcCPAP1-E
1	99-253	155
TcCPAP1-F
1	17-182	166
TcCPAP1-G
1	502-699	198
TcCPAP-H
1	2159-2472	314
2	146-335	190
TcCPAP1-I
1	2003-2186	184
TcCPAP1-J
1	138-324	187
2	3538-3733	196
Gene	Nucleotide position in ORF	Length, bp
TcCPAP3-A1
1	11-114	104
2	700-1149	450
TcCPAP3-A2
1	210-445	236
TcCPAP3-B
1	74-501	428
2	505-772	268
TcCPAP3-C
1	11-344	334
TcCPAP3-C5a
1	663-949	286
TcCPAP3-5b
1	717-831	115
TcCPAP3-D1
1	72-261	190
2	440-678	239
TcCPAP3-D2
1	91-283	193
2	516-670	155
TcCPAP3-E
1	377-620	244
